# Supplementary material for: KCa1.1 K+ Channel Inhibition Overcomes Resistance to Antiandrogens and Doxorubicin in a Human Prostate Cancer LNCaP Spheroid Model
Source: Int J Mol Sci. 2021 Dec 17;22(24):13553. doi: 10.3390/ijms222413553 (PMC8706449; doi:10.3390/ijms222413553)
Supplement: Supplementary file 1 [file ijms-22-13553-s001.zip]

Archive with 1 entries (1 files):
- ijms-1508159-supplementary.pdf
